# Supplementary material for: Modelling the Economic Impact of lnfluenza Vaccine Programs with the Cell-Based Quadrivalent Influenza Vaccine and Adjuvanted Trivalent Influenza Vaccine in Canada
Source: Vaccines (Basel). 2022 Aug 4;10(8):1257. doi: 10.3390/vaccines10081257 (PMC9412987; doi:10.3390/vaccines10081257)
Supplement: Supplementary file 1 [file vaccines-10-01257-s001.zip]

Archive with 1 entries (1 files):
- vaccines-1751189-supplementary.pdf
